# Supplementary material for: Efficient Nanocrystal Photovoltaics with PTAA as Hole Transport Layer
Source: Nanomaterials (Basel). 2022 Sep 3;12(17):3067. doi: 10.3390/nano12173067 (PMC9458081; doi:10.3390/nano12173067)
Supplement: Supplementary file 1 [file nanomaterials-12-03067-s001.zip]

Archive with 1 entries (1 files):
- nanomaterials-1870861-supplementary.pdf
